# Supplementary material for: Risk variants and polygenic architecture of disruptive behavior disorders in the context of attention-deficit/hyperactivity disorder
Source: Nat Commun. 2021 Jan 25;12:576. doi: 10.1038/s41467-020-20443-2 (PMC7835232; doi:10.1038/s41467-020-20443-2)
Supplement: Supplementary file 5 — Supplementary Data 1-10 [file 41467_2020_20443_MOESM5_ESM.xlsx]

## Sheet: Supplementary Data 1
Supplementary Data 1. Results for the index variant (rs7118422) in the genome-wide significant locus on chromosome 11, from GWAS of the single cohorts and the trans-ancestry GWAS meta-analysis of European and Chinese cohorts. Frequency of the risk variant in cases (Frequency A1, cas) and controls (Frequency A1, con) in the included cohorts are given together with sample size in cases (N cas) and …
Study	Frequency A1, cas	N cas	Frequency A1, con	N con	P-value	OR
iPSYCH	0.55	2155	0.51	22664	2.05e−5	1.15
Cardiff	0.52	384	0.52	5081	0.617	1.04
Chop	0.53	109	0.49	262	0.278	1.2
Image1	0.55	356	0.51	700	0.019	1.25
Image2	0.59	265	0.53	1755	0.019	1.31
Spain	0.63	100	0.58	425	0.138	1.28
YalePenn	0.54	433	0.49	418	0.026	1.27
China	0.54	406	0.48	917	0.006	1.27
Trans-ancestry GWAS meta-analysis	0.55	4208	0.51	32222	3.15e−10	1.17

## Sheet: Suppmentary Data 2
Supplementary Data 2. Results for three genome-wide significant loci in the GWAS meta-analysis of ADHD+DBDs, and their association P-values (P) odds ratio (OR) and standard error (SE) in the GWAS of ADHDwoDBDs and in the ADHD+DBDs vs. ADHDwoDBDs GWAS.
						ADHD+DBDs GWAS meta-analysis				ADHD+DBD vs. ADHDwoDBDs GWAS				ADHDwoDBDs GWAS
						3,802 ADHD+DBDs cases and 31,305 controls				1,959 ADHD+DBDs cases vs 13,539 ADHD without DBDs				13,583 ADHD-only cases and 22,314 controls
SNP	Chr	A1	A2		OR	SE	P		OR	SE	P		OR	SE	P
rs7118422	11	T	C		1.164	0.026	8.97x10-9		1.126	0.035	7.07x10-4		1.022	0.016	0.175
rs549845*	1	G	A		1.166	0.027	2.38x10-8		1.083	0.037	0.028		1.095	0.017	8x10-8
rs11982272	7	T	C		1.199	0.033	4.39x10-8		1.128	0.044	0.006		1.071	0.019	0.0004
*This locus is genome-wide significantly associated with ADHD without DBDs, however with another index variant (rs113551349, P=3.74x10-10, OR=0.89)

## Sheet: Suppmentary Data 3
Supplementary Data 3. mtCOJO results for the GWAS meta-analysis of ADHD+DBDs. Results from mtCOJO analysis which adjust the association P-values from the GWAS meta-analysis of ADHD+DBDs for the effect of ADHD using variants associated with ADHDwoDBDs. P-value thresholds for inclusion of variants from the GWAS of ADHDwoDBDs (P-thres) are given together with the number of variants used for the esti…
	Chromosome	A1	A2	P-thres	N-snps	OR	P	OR_corrected	P_corrected
rs7118422	11	T	C	5x10-8	7	1.16	8.97x10-9	1.14	1.43x10-6
rs549845	1	G	A	5x10-8	7	1.17	2.38x10-8	1.08	9.38x10-3
rs11982272	7	T	C	5x10-8	7	1.20	4.39x10-8	1.14	3.91x10-4

## Sheet: Suppmentary Data 4
Supplementary Data 4. Genes with association P-value<1x10-3 identified by MAGMA analysis of the results from the GWAS meta-analysis of ADHD+DBDs. Genes marked in bold are significant after Bonferroni correction. Chromosome (CHR), number of SNPs annotated to the gene (NSNPS) and number of relevant parameters used in the model (NPARAM), Z-statistics and two-sided association P-values (P) are shown.
GENE	CHR	START	STOP	NSNPS	NPARAM	ZSTAT	P
ST3GAL3	1	44171495	44396831	575	21	4.9407	3.8923e-07
MAML3	4	140637907	141075338	975	78	4.8962	4.8842e-07
KDM4A	1	44115829	44171186	85	11	4.7332	1.1052e-06
RRM1	11	4115937	4160106	139	12	4.7255	1.1477e-06
PTPRF	1	43990858	44089343	252	13	4.7026	1.2842e-06
STIM1	11	3875757	4114439	623	23	4.6178	1.939e-06
ZNF544	19	58739960	58788815	185	17	4.3395	7.1408e-06
L2HGDH	14	50704281	50779266	189	14	4.33	7.4552e-06
TTC4	1	55181495	55208330	170	4	4.2372	1.1314e-05
ELL	19	18553473	18632937	185	9	4.1646	1.5596e-05
FOXP1	3	71003844	71633140	1366	107	4.1279	1.8304e-05
MAD1L1	7	1855429	2272878	1949	34	4.0926	2.1329e-05
COBL	7	51083909	51384515	656	38	4.0047	3.1048e-05
DOCK10	2	225629807	225907162	799	44	3.9788	3.4625e-05
FOXP2	7	113726382	114333827	948	45	3.9441	4.0048e-05
SPATS2L	2	201170604	201346986	449	45	3.9228	4.3769e-05
SIX3	2	45168902	45173216	18	6	3.8879	5.0564e-05
SSBP4	19	18529674	18545372	26	5	3.8608	5.6504e-05
MROH7-TTC4	1	55107459	55207981	423	36	3.8576	5.726e-05
PTBP2	1	97187221	97289294	247	20	3.857	5.7393e-05
DNAJC5	20	62526518	62567384	133	12	3.8422	6.0975e-05
PLS1	3	142315229	142432506	301	17	3.8222	6.6127e-05
ERICH1	8	564746	688106	753	36	3.816	6.7829e-05
PLK2	5	57749809	57756087	25	5	3.8059	7.0657e-05
SCN2A	2	166095912	166248818	451	34	3.7993	7.254e-05
RERE	1	8412457	8877702	804	22	3.7492	8.8698e-05
FLRT1	11	63870660	63886645	56	10	3.6343	0.00013939
TMEM179	14	104941015	105071984	407	30	3.6197	0.00014746
ZNF8	19	58790317	58807254	65	8	3.6083	0.00015412
ZNF641	12	48733791	48745197	41	8	3.5588	0.00018628
HOXB13	17	46802125	46806540	8	4	3.5581	0.00018674
SERPINA5	14	95027779	95059457	190	24	3.5056	0.00022775
KLK13	19	51559463	51568371	19	4	3.5001	0.00023252
PWWP2A	5	159488808	159546430	101	10	3.4966	0.00023562
ONECUT2	18	55102917	55158529	169	16	3.4889	0.0002425
FOXL1	16	86609974	86615303	13	5	3.4813	0.00024947
OR8S1	12	48901137	48923680	119	13	3.449	0.00028135
ZNF274	19	58694396	58724928	83	14	3.446	0.00028448
SLC9A9	3	142984064	143567373	1821	127	3.4383	0.00029266
XRN2	20	21283942	21370463	184	14	3.4343	0.00029709
STK33	11	8413418	8615836	711	25	3.4226	0.00031018
RAB3C	5	57878048	58155213	992	63	3.422	0.00031078
SOS2	14	50583847	50698276	394	21	3.3992	0.00033789
PCDH17	13	58205944	58303445	232	29	3.3847	0.00035627
BTAF1	10	93683526	93790082	224	16	3.3744	0.00036989
CCDC24	1	44457031	44462200	8	3	3.3432	0.00041405
KIAA1683	19	18367908	18385319	105	11	3.3431	0.00041417
VCPKMT	14	50575350	50583318	41	7	3.3385	0.0004211
DPYSL5	2	27070615	27173219	178	10	3.3315	0.00043187
PTPMT1	11	47586982	47595013	6	2	3.3253	0.00044155
ERN1	17	62116502	62208179	125	10	3.3245	0.00044284
ISYNA1	19	18545198	18549111	6	1	3.3112	0.00046444
MACROD1	11	63766030	63933578	370	43	3.3072	0.00047111
TMEM50A	1	25664408	25688852	17	2	3.307	0.00047145
IRAK1BP1	6	79577189	79656157	163	16	3.2947	0.00049266
MARCHF5	10	94050920	94113721	93	9	3.2821	0.00051516
PHIP	6	79645584	79787953	317	20	3.2787	0.00052142
SIM1	6	100832891	100912805	172	21	3.2776	0.00052346
CPNE4	3	131252399	132004254	3194	88	3.2689	0.0005399
RIN2	20	19867165	19983101	378	44	3.2449	0.00058746
HNRNPK	9	86582998	86595569	23	6	3.2379	0.00060206
LEMD2	6	33738979	33756913	77	9	3.2195	0.00064205
COL2A1	12	48366748	48398269	129	16	3.2165	0.00064876
MRPL3	3	131181056	131221827	91	12	3.2093	0.00066528
ANP32D	12	48866448	48866843	2	1	3.2061	0.0006727
KLHL32	6	97372605	97588630	730	41	3.1959	0.00069703
DNM1	9	130965658	131017527	115	16	3.1897	0.00071207
TMEM132D	12	129556270	130388211	3013	244	3.1775	0.00074264
ZNF256	19	58452201	58459043	10	3	3.1666	0.00077114
XRN1	3	142025449	142166904	217	18	3.1373	0.00085249
OASL	12	121458095	121477045	57	15	3.1335	0.00086357
ATXN1	6	16299343	16761722	1428	147	3.1251	0.00088883
C9orf64	9	86553226	86571901	45	10	3.1194	0.00090598
CCDC105	19	15121556	15134081	94	18	3.1182	0.0009099
OR5H2	3	98001732	98002676	3	1	3.1161	0.00091617
C18orf32	18	47008028	47013622	18	6	3.112	0.00092897
PPP2R2B	5	145967936	146464347	1170	57	3.1094	0.00093743
NUDCD1	8	110253148	110346614	251	14	3.094	0.00098732
SLC1A6	19	15060846	15133802	507	39	3.0938	0.00098796

## Sheet: Suppmentary Data 5
Supplementary Data 5. Tissues and number of genes tested for association of the genetically regulated gene expression with ADHD+DBDs. P-values based on Z-scores for gene expression difference between cases and controls derived from prediction weights of the SNPs, GWAS coefficients and variance and covariance across the SNPs in the reference population.
Tissue	number of genes tested	Significant genes	P-value	Z-score	SNPs in model	SNPs used
Amygdala	2363	None
Anterior cingulate cortex	3304	None
Caudate basal ganglia	4183	None
Cerebellar Hemisphere	4759	None
Cerebellum	6094	None
Cortex	4330	RAB3C (Chr 5)	4.90x10-7	5.03	5	5
Frontal cortex	3605	LEPRE1 (Chr1)	1.94x10-7	5.02	4	3
Hippocampus	2817	None
Hypothalamus	2836	None
Nucleus accumbens basal ganglia	3632	RRM1 (Chr 11)	4.41x10-7	-5.05	20	20
Putamen basal ganglia	3177	None
Substantia nigra	2042	None

## Sheet: Suppmentary Data 6
Supplementary Data 6.A. SNP heritability on the liability scale of ADHD+DBDs, ADHDwoDBDs and ADHD+DBDs vs ADHDwoDBDs. Cohorts included, prevalence in the population and method (LD score regression or GCTA) is shown. In the GCTA (split controls) analyses the controls have been split randomly into two groups allocated to ADHD+DBDs and ADHDwoDBDs. This was done to avoid sample overlap so it was poss…
GWAS	Cohorts analysed	Cases	Controls	Prevalence	LD score regression	GCTA	GCTA (split controls)	Prevalence	LD score regression	GCTA	GCTA (split controls)
					h2liability (SE)	h2liability (SE)	h2liability (SE)		h2liability (SE)	h2liability (SE)	h2liability (SE)
ADHD+DBDs vs controls	iPSYCH + PGC	3802	31305	0.02	0.25 (0.03)	NA	NA	0.01	0.21 (0.02)	NA	NA
ADHD+DBDs vs controls	iPSYCH	2155	22664	0.02	0.34 (0.05)	0.24 (0.02)	0.24 (0.02)	0.01	0.29 (0.04)	0.21(0.02)	0.20 (0.02)
ADHDwoDBDs vs controls	iPSYCH	13583	22314	0.03	0.20 (0.02)	0.15 (0.01)	0.14 (0.01)	0.04	0.22 (0.02)	0.16(0.01)	0.15 (0.01)
ADHD+DBDSs vs ADHD woDBDs	iPSYCH	1959	13,539*	0.2	NA	0.08 (0.04)	NA	0.1	NA	0.07(0.03)	NA
*The individuals used as "controls" have an ADHD diagnosis and no diagnosis of DBDs
Supplementary Data 6.B. Test for difference in the SNP heritability between ADHD+DBDs vs ADHDwoDBDs. The values in the table are two-sided P-values from z-test.
	ADHDwoDBDs vs controls	ADHDwoDBDs vs controls
	(prevalance 3%)	(prevalance 4%)
ADHD+DBDs vs controls	5.36x10-6	NA
(prevalence 2%)
ADHD+DBDs vs controls	NA	0.023
(prevalence 1%)

## Sheet: Suppmentary Data 7
Supplementary Data 7. Genetic correlation (rg) and its standard error (SE) estimated using LD score regression and summary statistics from the GWAS meta-analysis of ADHD+DBDs, GWAS of ADHD+DBDs only in iPSYCH and GWAS of ADHDwoDBDs. Two-sided P-values represent tests for the difference of the genetic correlations from zero. Correlations significant after Bonferroni correction are marked in bold.
	EAGLE aggression*		BroadABC**
	(N = 18,988)		(N = 16,400)
GWAS	rg(SE)	P	rg(SE)	P
ADHD+DBDs (iPSYCH+PGC GWAS; 3802 cases and 31305 controls)	0.81 (0.24)	0.001	0.82(0.3)	0.007
ADHD+DBDs (iPSYCH; 2,155 cases and 22,664 controls)	0.85 (0.24)	5x10-4	0.92 (0.35)	9x10-3
ADHDwoDBDs (iPSYCH; 13,583 cases, 22314 controls)	0.74 (0.18)	4.58x10-5	0.56 (0.22)	0.01
* Pappa et al 2015. A genome-wide approach to children's aggressive behavior: The EAGLE consortium. American Journal of Medical Genetics part B doi:10.1002/ajmg.b.32333
** Tielbeek et al. 2017. Genome-Wide Association Studies of a Broad Spectrum of Antisocial Behavior. JAMA Psychiatry 74, 1242-1250, doi:10.1001/jamapsychiatry.2017.3069

## Sheet: Suppmentary Data 8
Supplementary Data 8. Association of polygenic score (PGS) for phenotypes related to personality, cognition, psychiatric disorders and reproduction with ADHD+DBDs compared to ADHDwoDBDs. Association P-value of PGS with ADHD+DBDs (P-value). The P-value threshold in the discovery GWAS (Threshold), the beta, standard error (SE) and Z-score (Z) from logistic regression and odds ratio (OR). Nagelkerke…
Phenotype	Category	Beta	SE	Z	P-value	OR	R2%	R2liability%*	Threshold	N	Pubmed ID
Aggresion (EAGLE aggression)	Personality	0.12	0.02	4.8	1.5x10-6	1.1275	0.2	0.31	0.1	18988	26087016
Anit-social behaviour (BroadABC)	Personality	0.046	0.02	1.9	5.6x10-2	1.04707	0.04	0.06	0.1	16400	28979981
Agreeableness	Personality	-0.06	0.02	-2.61	8.0x10-3	0.941765	0.08	0.12	0.2	17375	21173776
Conscientiousness	Personality	0.04	0.02	1.71	8.0x10-2	1.04081	0.09	0.14	0.05	17375	21173776
Extraversion	Personality	0.03	0.02	1.27	2.0x10-1	1.03045	0.01	0.02	1x10-4	17375	21173776
Openness to experience	Personality	-0.04	0.02	-1.63	1.0x10-1	0.960789	0.03	0.05	0.2	17375	21173776
Neuroticism	Personality	0.04	0.02	1.89	5.0x10-2	1.04081	0.04	0.06	0.2	170911	27089181
Well-being	Personality	-0.04	0.02	-1.77	7.0x10-2	0.960789	0.03	0.05	1x10-6	298420	27089181
Depressive symptoms	Personality	0.06	0.02	2.85	4.0x10-3	1.06184	0.09	0.14	0.05	161460	27089181
ADHD	Psychiatric	0.19	0.03	5.42	5.9x10-8	1.20925	0.355	0.56	0.05	55374	30478444
Autism spectrum disorder	Psychiatric	-0.03	0.02	-1.49	1.3x10-1	0.970446	0.02	0.03	0.1	46350	30804558
Schizophrenia	Psychiatric	0.03	0.02	1.4	1.5x10-1	1.03045	0.02	0.03	1x10-3	150064	25056061
Major depressive disorder	Psychiatric	0.06	0.02	2.62	8.0x10-3	1.06184	0.08	0.12	1x10-3	461,134	22472876
Bipolar disorder	Psychiatric	0.03	0.02	1.56	1.1x10-1	1.03045	0.02	0.03	5x10-8	16731	21926972
Educational attainment	Cognition	-0.08	0.02	-3.3	8.0x10-4	0.923116	0.13	0.2	0.05	328917	27225129
College or university degree (UK Biobank)	Cognition	-0.07	0.02	-3.22	1.0x10-3	0.932394	0.1	0.16	0.5	111114	27046643
Reaction time (UK Biobank)	Cognition	0.05	0.02	2.11	3.0x10-2	1.05127	0.05	0.08	1x10-6	111483	27046643
Intelligence	Cognition	-0.07	0.02	-3	2.0x10-3	0.932394	0.1	0.16	1	78,308	28530673
Verbal-numerical reasoning (UK Biobank)	Cognition	-0.08	0.02	-3.26	1.0x10-3	0.923116	0.1	0.16	0.5	36035	27046643
Memory (UK Biobank)	Cognition	0.04	0.02	1.81	7.0x10-2	1.04081	0.03	0.05	0.2	112067	27046643
Age at first birth	Reproduction	-0.108	0.02	-4.4	8.4x10-6	0.897628	0.2	0.31	0.2	251,151	27798627
Number of children ever born	Reproduction	0.04	0.02	1.75	8.0x10-2	1.04081	0.03	0.05	1x10-6	343,072	27798627
*in th conversion to the liability scale is used a prevalence of 0.2 for a comorbid DBD diagnosis among ADHD cases.

## Sheet: Suppmentary Data 9
Supplementary Data 9. Distribution of DBDs over ICD-10 codes among cases with ADHD+DBDs in the iPSYCH cohort.
Code	Name	#cases
F90.1	Hyperkinetic conduct disorder	1476
F90.0+F91.0	ADHD + Conduct disorder confined to the family context	99
F90.0+F91.1	ADHD + Unsocialized conduct disorder	105
F90.0+F91.2	ADHD + Socialized conduct disorder	43
F90.0+F91.3	ADHD + Oppositional defiant disorder	189
F90.0+F91.8	ADHD + Other conduct disorders	45
F90.0+F91.9	ADHD + Conduct disorder, unspecified	301
Note numbers does not sum to the total number of unique cases, since some individuls occur in more than one category if they have recived more than one diagnosis

## Sheet: Suppmentary Data 10
Supplementary Data 10. Cohorts from iPSYCH and the Psychiatric Genomics Consortium (PGC) included in the GWAS meta-analysis of ADHD+DBDs. "*"Cohort included in the cross-ancestry GWAS meta-analysis, performed to evaluate the associations with ADHD+DBDs across European and Chinese ancestries.
Cohort	Cases	Controls	Design	Ancestry	Diagnostic tool	Genotyping array	Covariates	Literature	Approval authorities
iPYCH	2155	22664	Case-Control	European	ICD-10 diagnosis criteria	PsychChip, Illumina	PCs and genotyping wave	Demontis & Walters et al. Discovery of the first genome-wide significant risk loci for attention deficit/hyperactivity disorder. Nature genetics, doi:10.1038/s41588-018-0269-7 (2018).	The study was approved by the Danish Data Protection Agency and the Scientific Ethics Committee in Denmark
PGC cohorts
Cardiff, UK	384	5081	Case-Control	European	Child and Adolescent Psychiatric Assessment (CAPA) Parent Version	Illumina 660K (cases) & Illumina 1.2M (controls)	PCs	Stergiakouli, E. et al. Investigating the contribution of common genetic variants to the risk and pathogenesis of ADHD. Am J Psychiatry 169, 186-194, doi:10.1176/appi.ajp.2011.11040551 (2012).	The study was approved by the local research ethics committees at each site.
CHOP, USA	109	262	Trios	European	K-SADS (Schedule for Affective Disorders and Schizophrenia for School-Age Children; Epidemiologic Version)	Illumina 550K	None	Elia, J. et al. Rare structural variants found in attention-deficit hyperactivity disorder are preferentially associated with neurodevelopmental genes. Molecular psychiatry 15, 637-646, doi:10.1038/mp.2009.57 (2010) Neale, B. M. et al. Meta-analysis of genome-wide association studies of attention-deficit/hyperactivity disorder. Journal of the American Academy of Child and Adolescent Psychiatry 49…	The study was approved by the the Children's Hospital of Philadelphia Institutional Review Board.
IMAGE-I	356	700	Trios	European	Parental Account of Childhood Symptom (PACS)	Perlegen 600K	Site	Neale, B. M. et al. Genome-wide association scan of attention deficit hyperactivity disorder. American journal of medical genetics. Part B, Neuropsychiatric genetics : the official publication of the International Society of Psychiatric Genetics 147B, 1337-1344, doi:10.1002/ajmg.b.30866 (2008). Neale, B. M. et al. Meta-analysis of genome-wide association studies of attention-deficit/hyperactivity…	The study was approved by the Institutional Review Board (IRB) or Ethical Committee at each site
IMAGE-II	265	1755	Case-Control	European	Kiddie-Sads-PL-German Version or Kinder-DIPS interveiw and DSM-IV diagnosis criteria	Affymetrix 5.0 & Affymetrix 6.0	PCs	Neale, B. M. et al. Meta-analysis of genome-wide association studies of attention-deficit/hyperactivity disorder. Journal of the American Academy of Child and Adolescent Psychiatry 49, 884-897, doi:10.1016/j.jaac.2010.06.008 (2010)	The study was approved by the Institutional Review Board (IRB) or Ethical Committee at each site.
Barcelona, Spain	100	425	Case-Control	European	DSM-IV diagnosis criteria	Illumina Omni1-Quad	PCs	Ribases, M. et al. E. Molecular psychiatry 14, 71-85, doi:10.1038/sj.mp.4002100 (2009). Sanchez-Mora, C. et al. . Neuropsychopharmacology 40, 915-926, doi:10.1038/npp.2014.267 (2015).	The study was approved by the relevant ethics committee.
Yale-Penn	433	418	Case-Control	European	DSM-IV diagnosis criteria	Illumina HumanOmni1- Quad & Illumina Infinium Human Core Exome	PCs, alcohol dependence diagnosis	Gelernter, J. et al. Genome-wide association study of alcohol dependence:significant findings in African- and European-Americans including novel risk loci. Molecular psychiatry 19, 41-49, doi:10.1038/mp.2013.145 (2014). Gelernter, J. et al. Genome-wide association study of opioid dependence: multiple associations mapped to calcium and potassium pathways. Biological psychiatry 76, 66-74, doi:10.10…	The study was approved by the relevant institutional review boards.
Beijing, China*	406	917	Case-Control	Han-Chinese	Chinese version of the Clinical Diagnostic Interview Scale	Affymetrix 6.0	PCs	Yang, L. et al. Polygenic transmission and complex neuro developmental network for attention deficit hyperactivity disorder: genome-wide association study of both common and rare variants. Am J Med Genet B Neuropsychiatr Genet 162B, 419-430, doi:10.1002/ajmg.b.32169 (2013)	The study was approved by the Institutional Review Board of the Peking University Health Science Center
